# Supplementary material for: Combined logical and data-driven models for linking signalling pathways to cellular response
Source: BMC Syst Biol. 2011 Jul 5;5:107. doi: 10.1186/1752-0509-5-107 (PMC3145575; doi:10.1186/1752-0509-5-107)
Supplement: Additional file 1 — Signalling dataset. Dataset in MIACA format (phosphorylation data) that were produced and used in this manuscript (see also figure 2). [file 1752-0509-5-107-S1.XLS]

## Sheet: Sheet1
	TR:huh7:CellLine	TR:normal:CellLine	TR:dme:Cytokine	TR:il1b:Cytokine	TR:tgfa:Cytokine	TR:her:Cytokine	TR:ins:Cytokine	TR:hgf:Cytokine	TR:il6:Cytokine	TR:tnfa:Cytokine	TR:dmso:Inhibitor	TR:lapa:Inhibitor	TR:erlo:Inhibitor	TR:jnj:Inhibitor	TR:meki:Inhibitor	TR:pi3ki:Inhibitor	DV:AKT	DV:CREB	DV:ERK12	DV:GSK3	DV:HISTH3	DV:HSP27	DV:ikb	DV:IRB	DV:IRS1s	DV:JNK	DV:MEK1	DV:P38	DV:P70S6	DV:P90	DV:stat3	DV:igfr
huh7_dme_dmso	x		x								x						1199	431	1079	968	341	429	274	2012	1024	404	2535	429	13821	463	482	17
huh7_dme_lapa	x		x									x					360.69	82.55	430.49	110.02	157.73	150.6	89.79	302.88	331.02	183.71	389.76	122.73	1280.37	433.8	231.39	18
huh7_dme_erlo	x		x										x				1055	160	982	618	328	448	202	885	751	372	1498	372	6171	462	372	20
huh7_dme_cmet	x		x											x			1219	244	890	949	307	414	239	1329	951	325	2449	350	12081	467	388	18
huh7_dme_meki	x		x												x		2128	355	713	1029	311	514	298	1420	935	706	16225	680	11858	472	466	17
huh7_dme_pi3ki	x		x													x	874	508	1370	522	488	752	307	2446	939	618	10790	685	4607	659	663	18
huh7_il1b_dmso	x			x							x						1424	430	855	616	305	1021	1379	1356	952	478	1975	1119	8845	385	405	20
huh7_il1b_lapa	x			x								x					908	493	802	131	473	889	470	706	136	524	1710	1069	2693	162	242	20.5
huh7_il1b_erlo	x			x									x				1529	494	985	571	304	1433	850	955	1095	492	2770	1671	11331	438	449	18
huh7_il1b_cmet	x			x										x			3009	721	1835	950	471	2427	1146	1327	1511	848	4111	2410	14580	647	730	18
huh7_il1b_meki	x			x											x		3400	442	782	830	412	1652	1164	1379	1222	826	15549	2197	13855	460	475	17.5
huh7_il1b_pi3ki	x			x												x	727	786	1231	565	304	2971	2946	2501	1248	1249	12170	3086	12175	475	591	19
huh7_tgfa_dmso	x				x						x						10734	1717	6062	3431	358	581	341	2078	1991	674	13513	1048	19381	1017	699	18
huh7_tgfa_lapa	x				x							x					2250	600	2508	1977	310	512	293	1783	1293	447	5318	524	17302	634	553	20.5
huh7_tgfa_erlo	x				x								x				1454	233	1203	881	313	385	225	986	878	328	2673	348	10280	433	443	21
huh7_tgfa_cmet	x				x									x			12070	1606	5524	2876	450	554	301	1250	1655	596	12930	891	19461	942	606	19
huh7_tgfa_meki	x				x										x		10019	251	622	620	273	383	214	1022	998	672	7065	549	555	448	495	15.5
huh7_tgfa_pi3ki	x				x											x	1207	1399	5119	2238	376	1010	347	2153	2140	827	19955	1355	14990	1052	766	17
huh7_her_dmso	x					x					x						11808	603	1788	2503	340	430	259	1607	1226	402	4464	452	15077	580	475	17.5
huh7_her_lapa	x					x						x					1862	273	1068	1521	330	476	274	1655	1176	335	2633	383	13194	538	433	20
huh7_her_erlo	x					x							x				8842	169	847	1333	254	333	172	844	890	290	1646	303	10412	396	390	21
huh7_her_cmet	x					x								x			16405	346	1354	1245	375	503	218	925	1378	432	2712	476	7852	631	468	18
huh7_her_meki	x					x									x		14839	332	982	2236	327	706	307	1310	1668	720	18483	1008	13159	606	523	18
huh7_her_pi3ki	x					x										x	787	335	1671	568	353	539	238	1383	942	423	12704	573	6615	536	435	19
huh7_ins_dmso	x						x				x						12026	242	942	1013	290	377	190	11715	703	348	2093	334	8034	478	367	18.5
huh7_ins_lapa	x						x					x					12944	361	1052	2202	328	501	278	14004	1095	386	2600	411	14474	587	491	23
huh7_ins_erlo	x						x						x				10811	272	1014	1622	245	377	198	9456	772	328	1867	374	11568	403	360	21
huh7_ins_cmet	x						x							x			14047	190	997	1182	297	417	177	8359	884	348	2272	384	9032	473	367	19
huh7_ins_meki	x						x								x		13561	171	512	755	281	374	205	4342	714	470	12155	497	4051	356	290	17.5
huh7_ins_pi3ki	x						x									x	608	215	995	359	436	506	179	12756	597	416	7693	476	2629	484	422	22.5
huh7_hgf_dmso	x							x			x						5539	477	1641	1583	291	338	192	1531	1031	343	3891	392	12092	545	429	19
huh7_hgf_lapa	x							x				x					8131	583	2536	1107	477	629	312	1755	1614	657	4019	711	8546	817	730	21
huh7_hgf_erlo	x							x					x				6104	512	1814	1076	334	362	169	1053	1012	371	3137	375	10145	469	404	16
huh7_hgf_cmet	x							x						x			1248	182	794	363	352	306	158	711	674	261	1664	308	3739	410	326	20
huh7_hgf_meki	x							x							x		8021	210	607	492	306	446	204	613	1389	522	14138	650	4090	372	394	18
huh7_hgf_pi3ki	x							x								x	420	106	322	451	224	62	179	915	621	428	6078	452	267	392	76	18
huh7_il6_dmso	x								x		x						1041	243	1024	831	224	322	157	910	746	260	2441	301	7459	432	443	18
huh7_il6_lapa	x								x			x					1425	268	1554	1156	372	518	291	1376	1163	402	3482	434	11862	553	718	18
huh7_il6_erlo	x								x				x				1450	233	1229	733	318	457	198	1000	860	389	2850	424	10178	535	659	19
huh7_il6_cmet	x								x					x			1899	291	1637	739	327	469	213	1099	1026	379	3388	434	9129	503	627	17.5
huh7_il6_meki	x								x						x		4685	361	1129	1377	527	766	309	1440	1677	831	16395	1053	10316	739	1004	17
huh7_il6_pi3ki	x								x							x	631	325	1167	523	391	570	233	1548	744	452	9566	545	3879	513	695	18.5
huh7_tnfa_dmso	x									x	x						1406	409	1001	706	353	729	961	1290	825	506	1961	869	8015	447	470	19
huh7_tnfa_lapa	x									x		x					943	452	1054	1005	264	824	1393	1501	972	576	2587	1028	12991	438	456	18
huh7_tnfa_erlo	x									x			x				1677	436	1313	806	420	1271	756	1162	1160	615	2755	1486	11511	538	577	21
huh7_tnfa_cmet	x									x				x			2134	460	1184	1050	355	964	1271	1087	1100	543	3145	1151	14593	488	464	17
huh7_tnfa_meki	x									x					x		3214	300	640	584	330	803	563	805	858	593	10915	833	4712	415	365	20.5
huh7_tnfa_pi3ki	x									x						x	682	500	1088	479	454	1259	1470	1583	879	676	9408	1362	7779	511	510	18
normal_dme_dmso		x	x								x						4028.5	242.5	505	407	211.5	3106	230.5	2390.5	351	399	708	266.5	2237	229.5	708.5	22
normal_dme_lapa		x	x									x					939	235	637	402.5	293.5	2481	260	2699	392	508	791	283	2192	285	789	22
normal_dme_erlo		x	x										x				5164	306.5	690.5	561	277.5	3873	300	3987.5	369	421	755	354	3188	288	826	22
normal_dme_cmet		x	x											x			7707	491	872.5	890.5	361	5683	426	7116	633	496	843	374	6046	338	1160	22
normal_dme_meki		x	x												x		6609	331	441	640.5	231.5	4923	343	4430.5	407.5	393	2210	348	3773.5	257	673	22
normal_dme_pi3ki		x	x													x	692	453	585	410.5	315	8707	369	5314	378	674.5	867	422	2770.5	275	947	21
normal_il1b_dmso		x		x							x						5845	196	944	326	185	22554	8098	2158	401	1002	1229	1362.5	7347	269	691	25
normal_il1b_lapa		x		x								x					2633	273	1240	322	257	23045	3876.5	2935	520	1399.5	1522.5	1280.5	6108	328.5	922	26
normal_il1b_erlo		x		x									x				4789	426.5	1355	514	287	23164.5	6850	5111	865	1386.5	1636	1767	10202	372	1317	25
normal_il1b_cmet		x		x										x			6038.5	254	1164.5	327	231	19885.5	6797	3446.5	525	966	1629	1329	6664	251	881.5	19
normal_il1b_meki		x		x											x		7455.5	218	445	386	278	23322	7098.5	2957	479.5	960.5	2749.5	1455	6426.5	243.5	860	21
normal_il1b_pi3ki		x		x												x	868.5	319	1035	254	334	23859.5	13677	5126	591	1530	1765	2276	9004	306.5	974	24
normal_tgfa_dmso		x			x						x						16982	321	5790	701.5	243	5908	278.5	2543	603	759.5	18851.5	750.5	9790.5	453	1343	22
normal_tgfa_lapa		x			x							x					6706.5	299	4478	560	302	7513	355.5	3370	607.5	854.5	9606	619	8152.5	461	1330	23
normal_tgfa_erlo		x			x								x				7432	169	1492.5	635	320	4259.5	346	4227.5	483	646	1647	464.5	4803.5	331	1096	20
normal_tgfa_cmet		x			x									x			16595	377.5	7181	828	285	7390	322	3249	594.5	982	19479	865	10555	513	1527	21
normal_tgfa_meki		x			x										x		20484	193	587	734	304	4499.5	351	3068	460	717	13934	563	4213.5	338	871	22.5
normal_tgfa_pi3ki		x			x											x	1238	598.5	5578	548	442.5	13203	455.5	6444	975	1085	12928	1011.5	11600	565	1894	22
normal_her_dmso		x				x					x						16184.5	196	2269	671	228	3840	272	4085	468	441	4305	342	6627	312	831	20.5
normal_her_lapa		x				x						x					5205	195	776.5	579.5	347	3546	333.5	4170	446	634	963	373	3031	298	824.5	22.5
normal_her_erlo		x				x							x				12741.5	161	647	749	269	2816.5	332	3916	329.5	504	841	368	3102	291.5	789	22
normal_her_cmet		x				x								x			17523	235	2409.5	720	264	3250	287.5	3586	450	509	3916	378	5613	343	992	18
normal_her_meki		x				x									x		15696	172	475	715	267	2233.5	249	3225	315	473	3388	317	2961	265	698	17
normal_her_pi3ki		x				x										x	585	188	640	252	175.5	4674	277.5	3883.5	290.5	287	1141.5	307	2155	214.5	668	21
normal_ins_dmso		x					x				x						7157.5	153	510	499.5	230	2734	270	3701	290.5	385	683	244.5	2676	230	641	19
normal_ins_lapa		x					x					x					5907	253.5	782	696	347	3936.5	350.5	5547	465.5	611.5	934.5	421.5	3998.5	314	986.5	25.5
normal_ins_erlo		x					x						x				7941	205	796.5	574.5	336	2883.5	348	4385	433.5	559	862.5	332.5	3017.5	290	884	20
normal_ins_cmet		x					x							x			6776	182	550	510	252	2852	273	3959	319	421	678	263.5	2510	241	723	21
normal_ins_meki		x					x								x		9478	207	541	723	302	4064.5	306	5320.5	415	419	2045	329	3496	237.5	901	21.5
normal_ins_pi3ki		x					x									x	649.5	248	480	302	158	6082	290	5803	359	364	603	326	2371	227	615	26.5
normal_hgf_dmso		x						x			x						12448.5	322	2855.5	898	304.5	4916	331	4944	586	588	4902	462	8485.5	432	1576	22.5
normal_hgf_lapa		x						x				x					7946	353	4976	789.5	341	4699	318.5	4303.5	688.5	714	8471.5	616	8766	444	1680.5	23
normal_hgf_erlo		x						x					x				12617	383	5952.5	830	390	5267	322	4225	610	816	8862	629	6577	502	1710	21.5
normal_hgf_cmet		x						x						x			5058	210	532	450.5	248.5	2845	253	3241.5	317	413	667	263	2385	224	635.5	15
normal_hgf_meki		x						x							x		9783.5	238	392	570	225	2873	271	3115	300	461.5	5368	310	2584.5	225	695	19
normal_hgf_pi3ki		x						x								x	751	399	1333.5	418	366	8596	398	5928	471	761	2797	475	4740	363	1162.5	19
normal_il6_dmso		x							x		x						10810.5	438	1490.5	1081	425	6975	471	7407	780	696.5	1755	532	8012.5	439	2993	17.5
normal_il6_lapa		x							x			x					4119	294.5	1488	574	399	3767	332	4357	430.5	782	1735	430	3872	339	2056	22
normal_il6_erlo		x							x				x				6125	261	1359	633.5	344.5	3329	297	4225	475	564	1436	396	3803	330	2070	23
normal_il6_cmet		x							x					x			5083	272	847	529.5	258	3287	286	3796	356	458	1036	309	3165	270.5	1361	22
normal_il6_meki		x							x						x		6776.5	368	465	685.5	225	4382	321	5195	449	454.5	2711	361.5	3750.5	266	1710	21
normal_il6_pi3ki		x							x							x	630	426	915	406	269	7729.5	431	5661	561	760	1175	523.5	3281	363	2445	19
normal_tnfa_dmso		x								x	x						8180	445	997.5	776	431	8941	3956	5653	638	757	1104	854	6804.5	360.5	1414.5	20
normal_tnfa_lapa		x								x		x					5873.5	528.5	1407.5	724	602	13343	4493	5835.5	791	1184	1429	892.5	7126	435	1668	23
normal_tnfa_erlo		x								x			x				4230.5	314.5	779	515.5	335	7388	2283	3518.5	415	865.5	913	605.5	3359	274	952	24
normal_tnfa_cmet		x								x				x			6412	602.5	963	805.5	414	8928.5	4339	6185	583	1050.5	1097	767	6353.5	394	1322	24
normal_tnfa_meki		x								x					x		4697	275.5	321	401	161	5265	488	3217	312.5	316.5	1452	270.5	3068.5	191.5	532	20
normal_tnfa_pi3ki		x								x						x	1004	836.5	1210	640	612.5	17403	5700.5	8669	801	1413	1309	1171	6992	449	1804	19
