# Supplementary material for: Combined logical and data-driven models for linking signalling pathways to cellular response
Source: BMC Syst Biol. 2011 Jul 5;5:107. doi: 10.1186/1752-0509-5-107 (PMC3145575; doi:10.1186/1752-0509-5-107)
Supplement: Additional file 2 — Response dataset. Dataset in MIACA format that were produced and used in this manuscript (see also figure 2). [file 1752-0509-5-107-S2.XLS]

## Sheet: Sheet1
	TR:huh7:CellLine	TR:normal:CellLine	TR:dme:Cytokine	TR:il1b:Cytokine	TR:tgfa:Cytokine	TR:her:Cytokine	TR:ins:Cytokine	TR:hgf:Cytokine	TR:il6:Cytokine	TR:tnfa:Cytokine	TR:dmso:Inhibitor	TR:lapa:Inhibitor	TR:erlo:Inhibitor	TR:jnj:Inhibitor	TR:meki:Inhibitor	TR:pi3ki:Inhibitor	DV:bfgf	DV:eot	DV:gmcsf	DV:ifng	DV:il15	DV:il17	DV:il1b	DV:il1ra	DV:il2	DV:il4	DV:il6	DV:mcp1	DV:mip1a	DV:mip1b	DV:ip10	DV:groa	DV:icam	DV:gcsf	DV:rantes	DV:tnfa	DV:vegf	DV:sdf1
huh7_dme_dmso	x		x								x						263.5	123	51	43	214	169	72	58	40	33	126	308	288	2545	4986	22443	14953.5	84.5	111	140	10714.5	254
huh7_dme_lapa	x		x									x					310	138	63	52	218	189.5	89	60	42	39.5	100.5	317	313	2734	2446	6719	19886.5	98.5	114	153	8616.5	160
huh7_dme_erlo	x		x										x				277	147.5	61.5	52	205.5	176	76	58	44	35	114	328	274.5	2655	5602	20527.5	12028	98	122	154	11719	229
huh7_dme_cmet	x		x											x			316.5	133.5	57	45	208.5	174.5	71	59.5	34	33	129	329	288.5	2561	4992	21431.5	9546	91.5	97	149	12297	226
huh7_dme_meki	x		x												x		259	125	50	44	196.5	174	76	52.5	37	31.5	110	246	275.5	2472	26214	12783.5	9694	69	107	130.5	9002.5	165
huh7_dme_pi3ki	x		x													x	290	110	59	40	195.5	190	68	54	34	29	99.5	273	247	2691	1778	9358	9401.5	76	112	132	7446	148
huh7_il1b_dmso	x			x							x						384	305	119.5	151	523	261	xxx	170	82	109	13159	436.5	455.5	5810	29805	24474	18181	8912	625	715	11386	474
huh7_il1b_lapa	x			x								x					371	371	118.5	203	585.5	248	xxx	197	82	110	15187	538.5	449	7076.5	31080	24808.5	19252	9563.5	679	858	13209	482
huh7_il1b_erlo	x			x									x				341	357	121	201	502	226	xxx	180	75	107	16351	505	468	7166	30826	24648	19191	10804	631.5	806	9603	477
huh7_il1b_cmet	x			x										x			287.5	363	126	179	554	225.5	xxx	182	79	106	19734	514	442	9284	30581	24465	18243	13497.5	713	803	11300	472
huh7_il1b_meki	x			x											x		231	246	91.5	133	464	204.5	xxx	146	68.5	88	16325	414	441	15795	30236	24575	15618	16430	784.5	634.5	10346	469
huh7_il1b_pi3ki	x			x												x	237	174.5	72.5	101.5	323	192	xxx	104	50	59	8345	321.5	336	3451	27905	24429	12710	2304	319	596	6744	400
huh7_tgfa_dmso	x				x						x						247	116	52	43	197	167.5	83	55	33	30	95.5	298	261	2626	1432	21495	17509	74.5	97	141.5	8465	239
huh7_tgfa_lapa	x				x							x					268.5	123	65	52	206	168.5	80	64	42.5	40	122	328.5	279	2614	2721	19141	15786.5	96	110	162	10392	275.5
huh7_tgfa_erlo	x				x								x				241	120	57.5	46	198	164.5	78	54	38	36	105	324	253	2670	2079	19592	14739.5	73.5	101	149	9437	264
huh7_tgfa_cmet	x				x									x			257	135	60	44	192	155	61	53.5	37	32	111	287	273.5	2400.5	1589	22648	12197.5	86.5	102	141	9648	251
huh7_tgfa_meki	x				x										x		285	109	59	46	244	171	71	55	35	32	97	302	331	2674	26106	9566	8717.5	60	93	137	7027	170
huh7_tgfa_pi3ki	x				x											x	274	123.5	60	49	206	162	75	59	38	32	113	294	289	2661	1364	12717.5	12513.5	72.5	101	145	7525	205
huh7_her_dmso	x					x					x						272.5	123	56	41	173	182	79	55.5	36	31	99.5	310	273	2700	3319.5	22967	18123	86.5	93.5	141	9071	235
huh7_her_lapa	x					x						x					288.5	147	66.5	55	217	184	92	62.5	44	35	126	349	281	2700	4671	18175.5	15590	82	109.5	163	11107	270
huh7_her_erlo	x					x							x				300	147.5	63	51	197.5	182	77	57	38	33.5	118.5	328	261	2548	4824	22922	15179	78.5	107	146.5	9659.5	281.5
huh7_her_cmet	x					x								x			253	135	59	49	196.5	162.5	85.5	55	37	31	111	302	254.5	2419	3494	21314	11616.5	71.5	99	130	10371	255.5
huh7_her_meki	x					x									x		310	156	63	50	238.5	187.5	86	60	42.5	37	140	314	298	2569	27152	13175	10539.5	69	126	152	9376	205
huh7_her_pi3ki	x					x										x	265	107	54	40	178	157	74.5	55.5	36	31	94	302.5	249	2609.5	1506	15869	11373	71.5	100	124	7024	231
huh7_ins_dmso	x						x				x						270.5	116	53.5	54	200	153	78	54	37	30	112	269	275	2594	3301.5	16182	16313	75	99	130	9885	248
huh7_ins_lapa	x						x					x					338	170	74.5	64	260.5	196	99	72	43	39	152.5	362	314	2655	4760	11397.5	11884	84.5	136	166.5	13538	245
huh7_ins_erlo	x						x						x				330	135	65	56	217.5	154	88	64	42	34	121.5	339	265	2673	3773	19201	15187	82.5	107	155	9708	250
huh7_ins_cmet	x						x							x			263.5	135.5	58	48	197.5	145	75	52	36	28	294	325.5	233	2405.5	4168	16701	10443	76	101	136	9958.5	251
huh7_ins_meki	x						x								x		280	132	58	46	196.5	155	71	54	35	31.5	114.5	296	247.5	2452	26518	23013	11162.5	73	98	138	8711	202
huh7_ins_pi3ki	x						x									x	205.5	97	55	38	163	139	60.5	50	30	27	92	267	206	2740	1567	10302	11221	65.5	86	116	6105.5	163
huh7_hgf_dmso	x							x			x						266	136	61	45	199	157	67	52	37	32	101.5	282	260	2755.5	3010.5	21142	17039	77	105	135	9922	256
huh7_hgf_lapa	x							x				x					305.5	169	81	64	225	184	87.5	65	40.5	40	140	374	316	2579	2708.5	22421.5	15016.5	84	126	149	12036.5	247
huh7_hgf_erlo	x							x					x				283	137	66.5	54	193.5	170.5	92	66	39	38	789	346.5	281.5	2490	2604.5	22816.5	15201.5	94.5	114.5	149	9706	263
huh7_hgf_cmet	x							x						x			259	129	56	38.5	203	156	85	54	33	29.5	105	322	246	2565	4133	22784	10233.5	66	90.5	134.5	9832	235
huh7_hgf_meki	x							x							x		258	126	53	44	190	163	70	49	37	29	107	270	263	2742	26007	8980.5	10676	73	97.5	137	7914.5	185
huh7_hgf_pi3ki	x							x								x	249	112	57	46	173.5	153.5	62	52	38	31	100.5	275	263	2541	1506	8206.5	11595	82	91.5	132.5	7336	175.5
huh7_il6_dmso	x								x		x						579	1076	417.5	917	2502	449	986.5	864.5	308	513	xxx	1400	915.5	2960	4857.5	23796	14658	853.5	2313.5	2885	10314.5	348.5
huh7_il6_lapa	x								x			x					629.5	1301	448	1015.5	2670.5	520	1111	932.5	385.5	608	xxx	1646.5	1116	3153	3999	23741	16462	1048	2863	2967.5	11702	404.5
huh7_il6_erlo	x								x				x				625	1132	387	1087	2593.5	463	1001	895	283.5	475	xxx	1604	1034	3062.5	4466.5	23423	13027	1062.5	2757.5	2898.5	10615	331
huh7_il6_cmet	x								x					x			572	1031	439.5	821	2408	380	965	815	298	487	xxx	1422.5	879	3185	4925	23668.5	11478.5	814	2355	2753	10847	326.5
huh7_il6_meki	x								x						x		518	1097	384	944	2425	459	932	834	321.5	533	xxx	1034.5	1038	3062	20700	17454	8544	909.5	2553	2792	9091.5	213.5
huh7_il6_pi3ki	x								x							x	624.5	1109	380	875	2496	503	919	801	292	513.5	xxx	1385	1018	3152.5	2092.5	12807	10531.5	904.5	2400	2849	8291	194
huh7_tnfa_dmso	x									x	x						396	397.5	136	225.5	1605	296	832.5	369	98.5	136	1026	494	499	2600	30072	24107	20434	179.5	694	xxx	14039	448
huh7_tnfa_lapa	x									x		x					435	441	158	247	1600.5	285	894.5	228	111	144	894	502	453	2766	31661.5	24591.5	20476	181	769	xxx	13334.5	453
huh7_tnfa_erlo	x									x			x				388	410	118	229	1570	267	841	240	98	133	870.5	507.5	436	2796	31284	24769.5	18660	165	660	xxx	12464	414
huh7_tnfa_cmet	x									x				x			340	365.5	137	202.5	1293	245	777.5	212.5	86	119.5	905	456.5	427	2513.5	30166	26414.5	18397	157	644	xxx	10950	460.5
huh7_tnfa_meki	x									x					x		360	364	124	208	1335	247.5	793	205	88	118	870	474	374	2958	30175	24212	14703	172	684	xxx	9789	379
huh7_tnfa_pi3ki	x									x						x	320	257.5	101	164	1376.5	218	822	177.5	78.5	92	755	348	377	2748	28645.5	23978	11861	125	431	xxx	7381	325
normal_dme_dmso		x	x								x						189	89	42	31	716	151	70.5	52	31	26	92	15570.5	225	5462	22965.5	2723	1597.5	102	90	131.5	5010.5	67
normal_dme_lapa		x	x									x					261	98	46	42	794	191	108	68.5	39	33	100	21495.5	269	5234	17482	3342	3696	124	104	162	4527	100
normal_dme_erlo		x	x										x				232	80	39	36	549	166	64.5	59	30	26	87	20200	263	4881.5	23608.5	2844	2174	93	93	129.5	4024	84
normal_dme_cmet		x	x											x			259	90	47	34	574	181	66	56	35	25	152	16835.5	253.5	5131.5	22260	4404	3141.5	76.5	79	139	4419.5	86
normal_dme_meki		x	x												x		105	54	35	32	510	104	60	41	27	25	98	12420	206	4142	24016	2317	2575	68.5	70	129	3335.5	79
normal_dme_pi3ki		x	x													x	228.5	84	40	27.5	404	170	64	46	32	21.5	361.5	9831	291	4255	17189	1584.5	1578.5	106	81	115.5	3295.5	61
normal_il1b_dmso		x		x							x						315	287	121	197	6886.5	272	xxx	264	77	112	3513	28990	5414	25421	27654	24473.5	5022.5	21162	23928	1214	6852.5	607
normal_il1b_lapa		x		x								x					381.5	396	178.5	256	7995	313	xxx	537	90	173	16843	29593	8109	26549	26611	27550	6490.5	24974	24435	1718	5051	705
normal_il1b_erlo		x		x									x				389	400	157	266	7395	307	xxx	468	98	147	13076	28284	9116.5	25784	26159.5	25604.5	5383.5	24460.5	24784.5	1399.5	7825	638
normal_il1b_cmet		x		x										x			328	331	127	224	6882.5	271	xxx	403.5	86	132	11716.5	29193	7677	25650	26421	24750	7250.5	24700.5	24221.5	1331	6876	622
normal_il1b_meki		x		x											x		357	369	128	218	7403	291	xxx	264	87.5	133	6692.5	29377	3396	24949	29081	24437	7814.5	25473.5	26512	1181	7530	612
normal_il1b_pi3ki		x		x												x	361	276	108	186	5556	261	xxx	354.5	85	110	9634	28133	5827	24835.5	24986	24932.5	4555	20347.5	24240	1138	4287	583.5
normal_tgfa_dmso		x			x						x						295	132	56	47.5	488	191	95	62	44	35	171.5	9612.5	369	8404	4032.5	6410	2088.5	96	116	158	9490	120.5
normal_tgfa_lapa		x			x							x					227.5	100	54	39	592.5	208	147	64	41	32	97	16946	282	4735	15927.5	8033	2328	87	102.5	135	4423	170
normal_tgfa_erlo		x			x								x				324	143	64	51	767.5	222	162	67	44	37	113	19538.5	330	5267	16385.5	6952	1930	91	123.5	150	6964	126
normal_tgfa_cmet		x			x									x			304	132	46	53.5	404	186	79	61	46	32	164	7287.5	271	5253	3293	7472	2724	94	162	148.5	11160.5	134
normal_tgfa_meki		x			x										x		281	115	47	43	628	166.5	85.5	56.5	42	30.5	126.5	16004	287	5031.5	21515	10554	2338	81	112.5	139	7982	213
normal_tgfa_pi3ki		x			x											x	331.5	119.5	43	47.5	326	187	81	53.5	39.5	31	115	4227.5	303	4533.5	2857	6303	1769	104	100	139.5	6994	115
normal_her_dmso		x				x					x						307	117	49	38.5	707	194	65	57.5	33.5	27	102	22662	333	6887	18009	10514	2076.5	63	108	141	7105	166
normal_her_lapa		x				x						x					328	131	63.5	45	754	229	89.5	67	43	29	104	21391	310	4977	18797	3986.5	2793	95.5	116	137	5693	88
normal_her_erlo		x				x							x				348	108	52	38	826	217	66	66	42	30	85	23058	300	4802	23018	3948	2079	89	108	137	5864	100
normal_her_cmet		x				x								x			316.5	132	49	44	820	209.5	80	71	43	32	119	22737	326.5	5378.5	20686	12859.5	2862	91.5	121	159	8829	215
normal_her_meki		x				x									x		315	139	55	47.5	913.5	213.5	77	63	45	34	106	20937	392	4979	25601	14808.5	2588.5	75	114.5	160	7925.5	162.5
normal_her_pi3ki		x				x										x	312	92.5	49	36.5	548	176	69	54	35	28	87	13704	287	4772	21741.5	5551	2024.5	84	108	132	6323	142
normal_ins_dmso		x					x				x						240	98	49	33	553	181	65	53	32	26	79.5	17408	280	6133	21761	3589	2197.5	82.5	93	130	4224	93
normal_ins_lapa		x					x					x					234	107	54	43	707	219	78	66.5	37	29	92	19489	263	4379	17457.5	3733	2427	106	102	134	3563	106
normal_ins_erlo		x					x						x				270	110.5	53	36	693	210	76	64	40	29	91	20423	289	4631	21349	2928	1784.5	93.5	92	118	4070	73
normal_ins_cmet		x					x							x			271	117	47	34	713	179	67	56	31	26	98	21557	320	7332	24894.5	7491	2135.5	81.5	96	135	4091	112
normal_ins_meki		x					x								x		260	114	45	40.5	663	171	75	50	35	28	102	17171	284.5	4666	24832	2653	3916	103	105	129.5	6973	82.5
normal_ins_pi3ki		x					x									x	228	90.5	39	30	462	166	60.5	49	33	25	74	11613	267	4874.5	16951	1961	1466	94	83.5	116.5	4304	70.5
normal_hgf_dmso		x						x			x						230	88	44	31	478	174	61	52	34	27	86.5	13886.5	289	6469	11730	6616	2035.5	84	85.5	128	5861	144.5
normal_hgf_lapa		x						x				x					291	134.5	61	45	687	232.5	89	68	36	32	125	16235	312	4997	10377.5	3299	2793	105	97	138	5013	96
normal_hgf_erlo		x						x					x				209	104	47	50	450	178	75	60	40	29	100	9778	227	5129.5	7202.5	4442	3120	109	90	130	5539.5	105
normal_hgf_cmet		x						x						x			173	96	38	34	610	162	68	50	27	25	90	16874	236	5414	23165	4080.5	2278.5	96.5	86	109	4487	111
normal_hgf_meki		x						x							x		445	136	54	42.5	763.5	234.5	75	54.5	36	26	103	18463	412.5	4631.5	23289	10574	2734	86	99	135.5	7668	190
normal_hgf_pi3ki		x						x								x	215	84	36	27	321	173	57.5	43	32	24.5	87	5870.5	241	4358.5	5045	2756	1847.5	86	73	109	4226	92
normal_il6_dmso		x							x		x						473	838	295	765.5	3081	384	756	634	269	371	xxx	25320.5	904	10786.5	2661.5	2724	3358.5	595	2022	2330	8412	81.5
normal_il6_lapa		x							x			x					572	957	361	785	3502.5	467.5	828	719.5	242	409.5	xxx	25606	1037	8678	3178	2028	4030.5	807	1946.5	2338	8962	84
normal_il6_erlo		x							x				x				432	852	288	674	2572	408	730	642.5	236	379	xxx	23631	900	8815.5	2076.5	1922.5	3953	342.5	1957.5	2345	8892	79
normal_il6_cmet		x							x					x			464	849	307.5	705.5	3366.5	447	783	661	259	447	xxx	24871	999.5	8070	2773	2089.5	3709	634.5	2060.5	2189.5	10606	63.5
normal_il6_meki		x							x						x		386	886	295	733	2539	391.5	820	628	227	410.5	xxx	23416	824.5	6850.5	5987	2500	3385	590	1587.5	2279	7785	83
normal_il6_pi3ki		x							x							x	530.5	857.5	297	726	2992	418	762.5	652	229	429.5	xxx	22728	899	9368	1668	1330	2895.5	608.5	1770	2270.5	7070	55
normal_tnfa_dmso		x								x	x						277	302	101	190	6362	250	888	206.5	81	114	826	28111	1886	24351	29244.5	23024	4535.5	124	1797	xxx	5084.5	363
normal_tnfa_lapa		x								x		x					418	335	120	216	6393	278.5	943.5	258	94	133.5	1526	28950	1921	24481	29438.5	23725.5	5273	180	1631	xxx	5347	357
normal_tnfa_erlo		x								x			x				277	322	104	199	5460	251	979	219.5	91.5	114	609.5	27375	2186	24541	28507.5	23213	4396.5	150	1317.5	xxx	4752	348
normal_tnfa_cmet		x								x				x			305.5	318	103	194	5748.5	237.5	809.5	209	87	123	608	28594	1846	24419	29199	22301	3906	152	1727	xxx	4135	314
normal_tnfa_meki		x								x					x		320	325.5	102.5	199.5	5251.5	243.5	860.5	186	87.5	102.5	1072.5	28333.5	1447	24919	29206	15377	4248	170	4702.5	xxx	5715	190.5
normal_tnfa_pi3ki		x								x						x	208	273	86	173	4860.5	205	811	160	66	89.5	689.5	27629.5	922	24166	28575	22910	3100.5	135.5	1570.5	xxx	3562	314
